# Supplementary material for: Engineering Zymomonas mobilis for the Production of Xylonic Acid from Sugarcane Bagasse Hydrolysate
Source: Microorganisms. 2021 Jun 24;9(7):1372. doi: 10.3390/microorganisms9071372 (PMC8304316; doi:10.3390/microorganisms9071372)
Supplement: Supplementary file 1 [file microorganisms-09-01372-s001.zip]

Archive with 1 entries (1 files):
- microorganisms-1246379-supplementary.pdf
